# Supplementary material for: Associations Between MASLD, Ultra-Processed Food and a Mediterranean Dietary Pattern in Older Adults
Source: Nutrients. 2025 Apr 23;17(9):1415. doi: 10.3390/nu17091415 (PMC12073359; doi:10.3390/nu17091415)
Supplement: Supplementary file 1 [file nutrients-17-01415-s001.zip]

Archive with 1 entries (1 files):
- nutrients-3589277-supplementary.pdf
